# Supplementary material for: Rasch Validation of the VF-14 Scale of Vision-Specific Functioning in Greek Patients
Source: Int J Environ Res Public Health. 2021 Apr 16;18(8):4254. doi: 10.3390/ijerph18084254 (PMC8072548; doi:10.3390/ijerph18084254)
Supplement: Supplementary file 1 [file ijerph-18-04254-s001.zip]

Archive with 1 entries (1 files):
- ijerph-1171568-supplementary.xls
