# Supplementary material for: Rasch Validation of the VF-14 Scale of Vision-Specific Functioning in Greek Patients
Source: Int J Environ Res Public Health. 2021 Apr 16;18(8):4254. doi: 10.3390/ijerph18084254 (PMC8072548; doi:10.3390/ijerph18084254)
Supplement: Supplementary file 1 [file ijerph-18-04254-s001.zip › ijerph-1171568-supplementary.xls]

## Sheet: Patient scores
Patients	Item 1 (VF1)	Item 2 (VF2)	Item 3 (VF3)	Item 4 (VF4)	Item 5 (VF6)	Item 6 (VF7)	Item 7 (VF8)	Item 8 (VF12)
1	4	4	4	4	4	4	4	4
2	2	2	2	2	2	2	2	2
3
4
5
6
7
8
9
10
11
12
13
14
15
16
17
18
19
20
21
22
23
24
25
26
27
28
29
30
31
32
33
34
35
36
37
38
39
40
41
42
43
44
45
46
47
48
49
50
51
52
53
54
55
56
57
58
59
60
61
62
63
64
65
66
67
68
69
70
71
72
73
74
75
76
77
78
79
80
81
82
83
84
85
86
87
88
89
90
91
92
93
94
95
96
97
98
99
100

## Sheet: Rasch scores
Raschsscore	Item 1 (VF1)	Item 2 (VF2)	Item 3 (VF3)	Item 4 (VF4)	Item 5 (VF6)	Item 6 (VF7)	Item 7 (VF8)	Item 8 (VF12)
0	-2.05	-3.72	-4.65	-4.65	-2.51	-4.54	-4.6	-3.67
1	1.1	1.08	1.39	0.92	1.82	1.09	1.2	2.12
2	1.16	1.13	1.25	1.26	1.17	1.16	1.12	1.36
3	0.98	1.25	0.95	1.32	1.24	1.15	0.99	1.15
4	2	1.76	1.92	1.51	2.04	1.99	1.58	1.65

## Sheet: Converted scores
Patients	1_Q1	2_Q2	3_Q3	4_Q4	5_Q5	6_Q6	7_Q8	8_Q9	Each patient's mean score	Standard deviation
1	2	1.76	1.92	1.51	2.04	1.99	1.58	1.65	1.80625	0.208528
2	1.16	1.13	1.25	1.26	1.17	1.16	1.12	1.36	1.20125	0.082017
3
4
5
6
Each item mean score	1.58	1.445	1.585	1.385	1.605	1.575	1.35	1.505
Standard deviation	0.59397	0.445477	0.473762	0.176777	0.615183	0.586899	0.325269	0.205061
									Overall item mean score	1.50375
									Standard deviation	0.0992382
									Overall Patient mean score	1.50375
									Standard deviation	0.4278
